# Supplementary material for: Enhancing SARS-CoV-2 Surveillance through Regular Genomic Sequencing in Spain: The RELECOV Network
Source: Int J Mol Sci. 2023 May 10;24(10):8573. doi: 10.3390/ijms24108573 (PMC10218691; doi:10.3390/ijms24108573)
Supplement: Supplementary file 1 [file ijms-24-08573-s001.zip]

Archive with 3 entries (3 files):
- Supplementary File S1.Gisaid_supplemental_table_epi_set_230301uh.pdf
- Supplementary File S2. RELECOV network members.pdf
- Supplementary File S3.pdf
